# Supplementary material for: Effects of improved water, sanitation, and hygiene and improved complementary feeding on environmental enteric dysfunction in children in rural Zimbabwe: A cluster-randomized controlled trial
Source: PLoS Negl Trop Dis. 2020 Feb 14;14(2):e0007963. doi: 10.1371/journal.pntd.0007963 (PMC7046282; doi:10.1371/journal.pntd.0007963)
Supplement: S1 Table — (XLSX) [file pntd.0007963.s001.xlsx]

## Sheet: Table 1
S1 Table. Baseline characteristics of mothers and their infants enrolled in the EED sub-study versus those who were not
	Enrolled in EEDa	Not Enrolled in EED
Mothers, N	1153	2559
Infants, N	1046	2584
Mothers who completed baseline visit, N	1032	2356
Household characteristics
Median Number of Occupants [IQR]	5 [3,6]	5 [3,6]
Wealth Quintile:
1 (lowest)	175/990 (17.7%)	430/2333 (18.4%)
2	199/990 (20.1%)	441/2333 (18.9%)
3	207/990 (20.9%)	470/2333 (20.1%)
4	210/990 (21.2%)	489/2333 (21.0%)
5 (highest)	199/990 (20.1%)	503/2333 (21.6%)
Electricity:
Connected to power grid	25/987 (2.5%)	67/2331 (2.9%)
Other electric power:
Solar	727/988 (73.6%)	1545/2331 (66.3%)
Generator	23/988 (2.3%)	83/2331 (3.6%)
No electricity	238/988 (24.1%)	703/2331 (30.2%)
Sanitation:
Household members defecate in the open	2460/2903 (84.7%)	1107/2238 (49.5%)
Any latrine at household	348/967 (36%)	866/2306 (37.6%)
Improved latrine at household	302/966 (31.3%)	814/2306 (35.3%)
Improved latrine with well trodden path not shared with other households and not used for storage	270/966 (28%)	664/2303 (28.8%)
Water:
Main source of household drinking water improved	600/969 (61.9%)	517/788 (65.6%)
Treated drinking water to make safer	117/958 (12.2%)	299/2278 (13.1%)
Median one-way walk time to fetch water [IQR], min	10 [5,15]	10 [5,20]
Mean water volume collected per person in past 24 h (SD), L	8.2 (8.0)	9.7 (11.2)
Hygiene:
Handwashing station at household	106/950 (11.2%)	168/2167 (7.8%)
Handwashing station with water and rubbing agent	27/950 (2.8%)	19/2163 (0.9%)
Improved floor*	445/1032 (43.1%)	1279/2302 (55.6%)
Median number of chickens [IQR]	6 [2,11]	6 [2,10]
Livestock observed inside home	402/990 (40.6%)	861/2327 (37.0%)
Faeces observed in the yard	350/991 (35.3%)	695/2313 (30.0%)
Diet quality and food security:
Household meets minimum Diet Diversity Score	416/887 (46.9%)	748/2038 (36.7%)
Median Coping Strategies Index score [IQR]	0 [0,5]	1 [0,8]
Maternal characteristics
Mean age (SD), years	26.7 (6.66)	25.4 (7.60)
Mean height (SD), cm	159.8 (7.9)	160.2 (5.4)
Mean mid-upper-arm circumference (SD), cm	26.6 (3.2)	26.3 (3.2)
Positive microscopy for Schistosoma haematobium	88/963 (9.1%)	260/2191 (11.9%)
Mean years of schooling completed (SD)	9.54 (1.8)	9.62 (2.2)
Median parity [IQR]	2 [1,3]	2 [1,3]
Married	944/999 ( 94.5%)	2291/2392 (95.8%)
Employed	102/989 (10.3%)	183/2329 (7.9%)
Religion:
Apostolic	484/1005 (48.2%)	1117/2286 (48.9%)
Other Christian	453/1005 (45.1%)	1088/2286 (47.6%)
Other	68/1005 (6.8%)	81/2286 (3.5%)
Infant characteristics
Female sex	513/1046 (49%)	1298/2584 (50.2%)
Mean birthweight (SD), kg	3.1 [0.5]	3.1 [0.5]
Birthweight <2500 g	79/1002 (7.9%)	192/2320 (8.3%)
Institutional delivery	911/1009 (90.3%)	2085/2340 (89.1%)
Vaginal delivery	956/1024 (93.4%)	2207/2381 (92.7%)
*Improved floor defined as concrete, brick, cement, or tile; unimproved floor defined as mud, earth, sand, or dung
aProvided a plasma or stool specimen at the 18-month study visit
