# Supplementary material for: Effects of improved water, sanitation, and hygiene and improved complementary feeding on environmental enteric dysfunction in children in rural Zimbabwe: A cluster-randomized controlled trial
Source: PLoS Negl Trop Dis. 2020 Feb 14;14(2):e0007963. doi: 10.1371/journal.pntd.0007963 (PMC7046282; doi:10.1371/journal.pntd.0007963)
Supplement: S2 Table — (XLSX) [file pntd.0007963.s002.xlsx]

## Sheet: Table 2
S2 Table. Baseline characteristics of HIV unexposed infants who provided at least one biological
specimen (feces or plasma) at 18 months versus those who did not, in the SHINE EED sub-study
	≥ 1 Specimen	No Specimen
Infants, N	1046	123a
Household Characteristics
Median Number of Occupants [IQR]	5 [4,6]	4 [4,5]
Wealth Quintile
1 (lowest)	176/1004 (17.5%)	23/120 (19.2%)
2	200/1004 (19.9%)	29/120 (24.2%)
3	212/1004 (21.1%)	25/120 (20.8%)
4	213/1004 (21.2%)	19/120 (15.8%)
5 (highest)	203/1004 (20.2%)	24/120 (20%)
Electricity
Power grid	25/1000 (2.5%)	5/120 (4.2%)
Other power source
Solar	740/1002 (73.9%)	77/120 (64.2%)
Generator	23/1002 (2.3%)	7/120 (5.8%)
No Electricity	239/1002 (23.9%)	36/120 (30.0%)
Sanitation
Household members defecate in the open	443/2903 (15.3%)	62/336 (18.5%)
Any latrine at household	356/981 (36.3%)	37/120 (30.8%)
Improved latrine at household	308/980 (31.4%)	35/120 (29.2%)
Improved latrine with well trodden path not shared with other households and not used for storage	276/980 (28.2%)	27/120 (22.5%)
Water
Main source of household drinking water improved	608/983 (61.9%)	82/120 (68.3%)
Treated drinking water to make safer	118/972 (12.1%)	12/120 (10%)
Median one-way walk time to fetch water [IQR], min	10 [3,20]	8 [2,22]
Mean water volume collected per person in past 24 h (SD), L	10 (9.3)	9.4 (8.5)
Hygiene
Handwashing station at household	109/964 (11.3%)	15/114 (13.2%)
Handwashing station with water and rubbing agent	27/964 (2.8%)	2/114 (1.8%)
Improved floor*	451/1046 (43.1%)	46/123 (37.4%)
Median number of chickens [IQR]	5 [1,11]	8 [3,16]
Livestock observed inside home	409/1004 (40.7%)	41/119 (34.5%)
Faeces observed in the yard	354/1005 (35.2%)	27/119 (22.7%)
Diet quality and food security
Household meets minimum Diet Diversity Score	422/900 (46.9%)	50/103 (48.5%)
Median Coping Strategies Index score [IQR]	2 [0,9]	3 [0,9]
Maternal characteristics
Mean age (SD), years	26.7 (6.7)	24.8 (6.6)
Mean height (SD), cm	159.8 (7.9)	160.8 (5.7)
Mean mid-upper-arm circumference (SD), cm	26.6 (3.2)	26.7 (3.2)
Positive microscopy for Schistosoma haematobium	88/963 (9.1%)	8/116 (6.9%)
Mean years of schooling completed (SD)	9.5 (1.8)	9.7 (1.8)
Median parity [IQR]	2 [1,3]	2 [1,3]
Married	944/999 (94.5%)	111/116 (95.7%)
Employed	102/989 (10.3%)	8/118 (6.8%)
Religion
Apostolic	484/1005 (48.2%)	56/117 (47.9%)
Other Christian	453/1005 (45.1%)	56/117 (47.9%)
Other	68/1005 (6.8%)	5/117 (4.3%)
Infant characteristics
Female sex	513/1046 (49.0%)	54/121 (44.6%)
Mean birthweight (SD), kg	3.12 (0.46)	3.06 (0.49)
Birthweight <2500 g	79/1002 (7.9%)	10/102 (9.8%)
Institutional delivery	911/1009 (90.3%)	95/111 (85.6%)
Vaginal delivery	956/1024 (93.4%)	100/112 (89.3%)
*Improved floor defined as concrete, brick, cement, or tile; unimproved floor defined as mud, earth, sand, or dung
aIncludes 33 infants who died, 31 infants who were lost to follow-up or exited and 68 infants with no specimen provided at 18 months
