# Supplementary material for: Effects of improved water, sanitation, and hygiene and improved complementary feeding on environmental enteric dysfunction in children in rural Zimbabwe: A cluster-randomized controlled trial
Source: PLoS Negl Trop Dis. 2020 Feb 14;14(2):e0007963. doi: 10.1371/journal.pntd.0007963 (PMC7046282; doi:10.1371/journal.pntd.0007963)
Supplement: S3 Table — (XLSX) [file pntd.0007963.s003.xlsx]

## Sheet: 20191122.treat.byvisit.aat
S3 Table. IYCF, WASH and IYCF x WASH Interaction Effects by Biomarker and Visit among HIV unexposed infants
Intestinal Inflammation		Myeloperoxidase
		IYCF		WASH		IYCF x WASH
	Visit	Beta (95%CI)	pvalue	Beta (95%CI)	pvalue	Beta (95%CI)	pvalue	Difference-in-differences>0.25 SD
	1 mo	0.13(-0.13,0.40)	0.276022	-0.11(-0.42,0.19)	0.479492	-0.06(-0.47,0.36)	0.779533	FALSE
	3 mo	0.11(-0.12,0.33)	0.31908	0.22(-0.07,0.50)	0.255228	-0.14(-0.53,0.25)	0.581729	FALSE
	6 mo	-0.04(-0.19,0.12)	0.642517	-0.03(-0.21,0.15)	0.739457	0.01(-0.24,0.25)	0.944349	FALSE
	12 mo	0.03(-0.13,0.20)	0.615126	0.15(-0.04,0.33)	0.103797	0.00(-0.26,0.25)	0.977219	FALSE
	18 mo	-0.05(-0.71,0.61)	0.726709	0.13(-0.59,0.85)	0.395298	-0.11(-1.11,0.89)	0.640352	FALSE
		Neopterin
		IYCF		WASH		IYCF x WASH
	Visit	Beta (95%CI)	pvalue	Beta (95%CI)	pvalue	Beta (95%CI)	pvalue	Difference-in-differences>0.25 SD
	1 mo	-0.03(-0.33,0.26)	0.727652	0.04(-0.30,0.38)	0.747591	-0.05(-0.51,0.41)	0.751225	FALSE
	3 mo	0.12(-0.09,0.34)	0.15036	0.07(-0.18,0.33)	0.387554	-0.22(-0.57,0.12)	0.08637	TRUE
	6 mo	0.06(-0.08,0.21)	0.354183	-0.08(-0.25,0.10)	0.323935	0.11(-0.12,0.35)	0.288774	FALSE
	12 mo	-0.02(-0.24,0.20)	0.832758	0.12(-0.13,0.37)	0.249658	-0.02(-0.36,0.32)	0.880755	FALSE
	18 mo	-0.30(-0.65,0.05)	0.0267569	-0.19(-0.57,0.20)	0.26281	0.05(-0.48,0.57)	0.839289	FALSE
Intestinal Damage and Repair		Intestinal Fatty Acid Binding Protein
		IYCF		WASH		IYCF x WASH
	Visit	Beta (95%CI)	pvalue	Beta (95%CI)	pvalue	Beta (95%CI)	pvalue	Difference-in-differences>0.25 SD
	1 mo	-0.07(-0.17,0.03)	0.124471	-0.07(-0.18,0.05)	0.243917	0.09(-0.07,0.25)	0.271394	FALSE
	3 mo	0.01(-0.09,0.10)	0.893316	0.01(-0.10,0.11)	0.915122	0.00(-0.14,0.15)	0.976963	FALSE
	6 mo	0.10(0.00,0.20)	0.0523895	0.07(-0.04,0.19)	0.18334	-0.09(-0.24,0.07)	0.207672	FALSE
	12 mo	0.02(-0.08,0.12)	0.70132	0.01(-0.11,0.12)	0.923893	-0.01(-0.17,0.14)	0.865711	FALSE
	18 mo	-0.07(-0.17,0.03)	0.189031	-0.10(-0.22,0.01)	0.0622724	0.15(0.00,0.31)	0.0668733	FALSE
		Regenerating gene 1β
		IYCF		WASH		IYCF x WASH
	Visit	Beta (95%CI)	pvalue	Beta (95%CI)	pvalue	Beta (95%CI)	pvalue	Difference-in-differences>0.25 SD
	1 mo	-0.16(-0.65,0.33)	0.707571	-0.20(-0.76,0.36)	0.644555	0.30(-0.46,1.06)	0.620879	FALSE
	3 mo	-0.35(-0.76,0.07)	0.187484	-0.15(-0.62,0.33)	0.640769	0.66(0.00,1.31)	0.0988193	TRUE
	6 mo	0.12(-0.13,0.36)	0.256963	-0.10(-0.39,0.19)	0.488244	0.09(-0.30,0.48)	0.617114	FALSE
	12 mo	0.18(-0.10,0.46)	0.278473	0.22(-0.10,0.54)	0.155235	-0.06(-0.48,0.37)	0.798836	FALSE
	18 mo	-0.02(-0.45,0.40)	0.951938	0.37(-0.10,0.83)	0.297985	-0.27(-0.90,0.37)	0.598077	FALSE
		Citrulline
		IYCF		WASH		IYCF x WASH
	Visit	Beta (95%CI)	pvalue	Beta (95%CI)	pvalue	Beta (95%CI)	pvalue	Difference-in-differences>0.25 SD
	1 mo	0.01(-0.07,0.08)	0.891139	0.01(-0.08,0.09)	0.891246	-0.01(-0.13,0.10)	0.846328	FALSE
	3 mo	-0.02(-0.09,0.05)	0.647974	0.07(-0.01,0.15)	0.0641122	-0.05(-0.15,0.06)	0.429199	FALSE
	6 mo	0.09(0.01,0.16)	0.0408018	0.05(-0.03,0.13)	0.273199	-0.02(-0.14,0.09)	0.714693	FALSE
	12 mo	0.04(-0.04,0.12)	0.303137	-0.07(-0.16,0.02)	0.204484	0.02(-0.11,0.14)	0.793091	FALSE
	18 mo
Intestinal Permeability		α-1 Antitrypsin
		IYCF		WASH		IYCF x WASH
	Visit	Beta (95%CI)	pvalue	Beta (95%CI)	pvalue	Beta (95%CI)	pvalue	Difference-in-differences>0.25 SD
	1 mo	0.15(-0.32,0.62)	0.393046	0.43(-0.12,0.97)	0.0873568	-0.87(-1.61,-0.13)	0.003*	TRUE
	3 mo	-0.19(-0.50,0.12)	0.122837	0.11(-0.26,0.47)	0.524716	0.00(-0.51,0.50)	0.988125	FALSE
	6 mo	0.12(-0.05,0.29)	0.17388	0.06(-0.14,0.26)	0.517563	-0.17(-0.44,0.10)	0.185529	FALSE
	12 mo	0.05(-0.14,0.24)	0.577356	0.18(-0.03,0.40)	0.0451633	-0.05(-0.34,0.24)	0.692116	FALSE
	18 mo	-0.18(-0.50,0.13)	0.111068	-0.07(-0.42,0.27)	0.524096	0.29(-0.18,0.76)	0.0680005	FALSE
		Lactulose:Mannitol Ratio
		IYCF		WASH		IYCF x WASH
	Visit	Beta (95%CI)	pvalue	Beta (95%CI)	pvalue	Beta (95%CI)	pvalue	Difference-in-differences>0.25 SD
	1 mo
	3 mo	0.06(-0.20,0.33)	0.622173	-0.08(-0.39,0.22)	0.566233	0.09(-0.31,0.50)	0.664938	FALSE
	6 mo	-0.02(-0.28,0.23)	0.853739	-0.26(-0.54,0.01)	0.0406117	0.43(0.05,0.81)	0.0249304	TRUE
	12 mo	0.08(-0.24,0.41)	0.580892	0.16(-0.20,0.52)	0.386774	-0.45(-0.96,0.05)	0.0639008	TRUE
	18 mo	-0.18(-0.42,0.06)	0.120105	-0.19(-0.45,0.06)	0.157872	0.16(-0.19,0.52)	0.347396	FALSE
Microbial Translocation		soluble CD14
		IYCF		WASH		IYCF x WASH
	Visit	Beta (95%CI)	pvalue	Beta (95%CI)	pvalue	Beta (95%CI)	pvalue	Difference-in-differences>0.25 SD
	1 mo	-0.08(-0.23,0.06)	0.21154	0.07(-0.09,0.22)	0.365309	-0.06(-0.28,0.17)	0.564843	FALSE
	3 mo	0.05(-0.07,0.16)	0.468919	0.08(-0.06,0.21)	0.24991	-0.22(-0.41,-0.04)	0.0158854	TRUE
	6 mo	0.01(-0.10,0.12)	0.868992	0.10(-0.02,0.22)	0.0562591	-0.21(-0.37,-0.04)	0.0128376	TRUE
	12 mo	-0.02(-0.13,0.09)	0.744281	-0.03(-0.15,0.09)	0.637422	0.02(-0.14,0.18)	0.819392	FALSE
	18 mo	0.02(-0.04,0.08)	0.476905	0.04(-0.02,0.10)	0.255648	-0.03(-0.12,0.05)	0.442929	FALSE
Systemic Inflammation		Kynurenine:Tryptophan Ratio
		IYCF		WASH		IYCF x WASH
	Visit	Beta (95%CI)	pvalue	Beta (95%CI)	pvalue	Beta (95%CI)	pvalue	Difference-in-differences>0.25 SD
	1 mo	0.02(-0.12,0.15)	0.825052	0.07(-0.08,0.22)	0.355599	-0.08(-0.30,0.13)	0.445734	FALSE
	3 mo	0.03(-0.08,0.15)	0.540158	0.07(-0.06,0.21)	0.268049	-0.08(-0.26,0.11)	0.436903	FALSE
	6 mo	0.04(-0.05,0.13)	0.517404	-0.03(-0.14,0.07)	0.592866	0.03(-0.11,0.17)	0.720222	FALSE
	12 mo	0.02(-0.07,0.11)	0.732867	-0.07(-0.18,0.03)	0.210512	-0.02(-0.16,0.12)	0.746074	FALSE
	18 mo
		c Reactive Protein
		IYCF		WASH		IYCF x WASH
	Visit	Beta (95%CI)	pvalue	Beta (95%CI)	pvalue	Beta (95%CI)	pvalue	Difference-in-differences>0.25 SD
	1 mo	0.01(-0.44,0.46)	0.971512	-0.10(-0.61,0.40)	0.685421	0.21(-0.50,0.91)	0.511334	FALSE
	3 mo	0.09(-0.29,0.46)	0.62366	0.13(-0.30,0.57)	0.53957	-0.11(-0.70,0.48)	0.707827	FALSE
	6 mo	0.30(-0.04,0.64)	0.0538303	0.06(-0.33,0.44)	0.743055	-0.19(-0.71,0.33)	0.413372	FALSE
	12 mo	0.03(-0.30,0.37)	0.838688	-0.17(-0.55,0.21)	0.34792	-0.19(-0.70,0.32)	0.446648	FALSE
	18 mo	-0.39(-0.88,0.10)	0.180862	-0.24(-0.79,0.31)	0.422574	0.26(-0.49,1.01)	0.549179	FALSE
Growth Axis Activation		Insulin-like Growth Factor-1
		IYCF		WASH		IYCF x WASH
	Visit	Beta (95%CI)	pvalue	Beta (95%CI)	pvalue	Beta (95%CI)	pvalue	Difference-in-differences>0.25 SD
	1 mo	-0.03(-0.17,0.12)	0.72147	0.05(-0.11,0.21)	0.561722	0.01(-0.21,0.24)	0.89678	FALSE
	3 mo	-0.06(-0.18,0.06)	0.192798	-0.08(-0.22,0.06)	0.237221	-0.07(-0.26,0.12)	0.471744	FALSE
	6 mo	0.00(-0.12,0.12)	0.990426	0.10(-0.04,0.24)	0.0543052	-0.07(-0.26,0.11)	0.33253	FALSE
	12 mo	-0.08(-0.20,0.03)	0.104641	-0.02(-0.15,0.11)	0.738981	0.14(-0.04,0.32)	0.0859281	FALSE
	18 mo	-0.04(-0.16,0.07)	0.484403	0.14(0.01,0.27)	0.0118192	-0.01(-0.18,0.17)	0.941685	FALSE
EED Severity		Kosek EE Score
		IYCF		WASH		IYCF x WASH
	Visit	Beta (95%CI)	pvalue	Beta (95%CI)	pvalue	Beta (95%CI)	pvalue	Difference-in-differences>0.25 SD
	1 mo	0.20(-0.31,0.72)	0.438636	0.02(-0.69,0.73)	0.953895	-0.49(-1.35,0.38)	0.271916	FALSE
	3 mo	0.06(-0.36,0.49)	0.77722	0.22(-0.29,0.72)	0.401146	-0.35(-1.07,0.37)	0.337446	FALSE
	6 mo	0.18(-0.15,0.51)	0.27692	-0.04(-0.52,0.44)	0.87341	-0.08(-0.69,0.52)	0.787987	FALSE
	12 mo	0.29(-0.07,0.65)	0.119069	0.53(0.15,0.91)	0.006*	-0.43(-0.96,0.10)	0.115216	FALSE
	18 mo	-0.15(-0.46,0.15)	0.323779	-0.06(-0.39,0.27)	0.725525	0.10(-0.37,0.57)	0.663975	FALSE
Beta coefficients and p-values are from a 3-term tobit regression or linear regression (for EE score and plasma Citrulline only) of natural log transformed or raw (for EE score only) biomarker values. Evidence for a synergistic effect of combined IYCF and WASH interventions was evalauted as: (i) an IYCF x WASH interaction p-value <0.05 after adjustment for multiple hypothesis testing or (ii) an I…
*statistically significant after correction for multiple testing using the Holm method
