# Supplementary material for: Effects of improved water, sanitation, and hygiene and improved complementary feeding on environmental enteric dysfunction in children in rural Zimbabwe: A cluster-randomized controlled trial
Source: PLoS Negl Trop Dis. 2020 Feb 14;14(2):e0007963. doi: 10.1371/journal.pntd.0007963 (PMC7046282; doi:10.1371/journal.pntd.0007963)
Supplement: S4 Table — (XLSX) [file pntd.0007963.s004.xlsx]

## Sheet: Table 4
S4 Table. Fecal alpha-1 antitrypsin (mg/mL) concentration by SHINE intervention arm and follow-up visit among HIV unexposed infants
					Original		Winsorized
	Arm	N	<LOD(%)	GM (95%CI),mg/mL	Beta (95%CI)a	pvalue	Beta (95%CI)a	pvalue
1mo	No IYCF	217	2.3	0.52(0.43,0.62)	ref	ref	ref	ref
	IYCF	255	3.5	0.47(0.40,0.56)	0.82(0.57,1.18)	0.171868	0.82(0.57,1.16)	0.145569
	No WASH	281	2.8	0.49(0.42,0.58)	ref	ref	ref	ref
	WASH	191	3.1	0.48(0.40,0.59)	0.95(0.66,1.38)	0.762529	0.98(0.69,1.41)	0.916473
3mo	No IYCF	249	0	0.44(0.37,0.51)	ref	ref	ref	ref
	IYCF	274	1.8	0.42(0.37,0.48)	0.83(0.65,1.06)	0.0616458	0.82(0.65,1.04)	0.031237
	No WASH	320	1.2	0.42(0.37,0.48)	ref	ref	ref	ref
	WASH	203	0.5	0.44(0.37,0.52)	1.10(0.86,1.42)	0.342473	1.09(0.86,1.39)	0.364326
6mo	No IYCF	374	0	0.35(0.32,0.38)	ref	ref	ref	ref
	IYCF	446	0.2	0.37(0.34,0.40)	1.05(0.92,1.20)	0.451036	1.04(0.93,1.17)	0.469319
	No WASH	492	0	0.36(0.33,0.39)	ref	ref	ref	ref
	WASH	328	0.3	0.36(0.33,0.40)	0.97(0.85,1.11)	0.629609	0.98(0.87,1.11)	0.754482
12mo	No IYCF	408	0.5	0.29(0.27,0.31)	ref	ref	ref	ref
	IYCF	490	1	0.31(0.29,0.33)	1.03(0.89,1.19)	0.629143	1.03(0.9,1.19)	0.582676
	No WASH	507	1	0.29(0.27,0.31)	ref	ref	ref	ref
	WASH	391	0.5	0.32(0.30,0.35)	1.17(1.01,1.35)	0.0102978	1.16(1.01,1.33)	0.00849014
18mo	No IYCF	437	3.7	0.23(0.21,0.25)	ref	ref	ref	ref
	IYCF	503	4.4	0.23(0.21,0.25)	0.95(0.75,1.19)	0.477192	0.94(0.74,1.18)	0.394599
	No WASH	528	4.7	0.24(0.22,0.25)	ref	ref	ref	ref
	WASH	412	3.2	0.22(0.21,0.24)	1.09(0.86,1.37)	0.296441	1.08(0.86,1.36)	0.316819
N is the number of infants at each visit with a biomarker measurement. P-values are from a tobit regression model of natural log transformed biomarker against SHINE study group. Geometric means (95%CI) exclude infants below the limit of detection. GM, geometric mean; 95%CI, 95% confidence interval; IYCF, infant and young child feeding; WASH, water sanitation, and hygiene
aBeta coefficients and 95%CI are the ratio of biomarker concentrations in IYCF vs non-IYCF and WASH vs non-WASH groups
*statistically significant after correction for multiple testing using the Holm method
