# Supplementary material for: Effects of improved water, sanitation, and hygiene and improved complementary feeding on environmental enteric dysfunction in children in rural Zimbabwe: A cluster-randomized controlled trial
Source: PLoS Negl Trop Dis. 2020 Feb 14;14(2):e0007963. doi: 10.1371/journal.pntd.0007963 (PMC7046282; doi:10.1371/journal.pntd.0007963)
Supplement: S5 Table — (XLSX) [file pntd.0007963.s005.xlsx]

## Sheet: Table 5
S5 Table. Fecal myeloperoxidase (ng/mL) concentration by Combined IYCF and WASH arms and follow-up visit among HIV unexposed infants
					Original		Winsorized
	Arm	N	<LOD(%)	GM (95%CI),ng/mL	Beta (95%CI)a	pvalue	Beta (95%CI)a	pvalue
1mo	No IYCF	220	3.6	5866(5127,6711)	ref	ref	ref	ref
	IYCF	258	5	6660(5893,7526)	1.11(0.91,1.36)	0.285028	1.11(0.91,1.35)	0.288652
	No WASH	284	4.6	6561(5829,7384)	ref	ref	ref	ref
	WASH	194	4.1	5890(5116,6781)	0.87(0.70,1.07)	0.160704	0.87(0.71,1.06)	0.155362
3mo	No IYCF	253	1.2	8105(7139,9202)	ref	ref	ref	ref
	IYCF	278	1.1	8704(7715,9819)	1.06(0.88,1.28)	0.561024	1.06(0.89,1.27)	0.562981
	No WASH	326	0.6	8118(7311,9014)	ref	ref	ref	ref
	WASH	205	2	8912(7642,10394)	1.15(0.95,1.40)	0.256294	1.15(0.96,1.40)	0.25051
6mo	No IYCF	374	4	7697(7060,8392)	ref	ref	ref	ref
	IYCF	447	1.1	7206(6693,7758)	0.97(0.86,1.09)	0.570849	0.96(0.86,1.08)	0.556901
	No WASH	492	2	7527(7004,8088)	ref	ref	ref	ref
	WASH	329	3	7267(6640,7953)	0.97(0.86,1.10)	0.683301	0.98(0.87,1.10)	0.685613
12mo	No IYCF	407	4.9	4157(3841,4499)	ref	ref	ref	ref
	IYCF	489	6.5	4377(4062,4717)	1.03(0.91,1.17)	0.556876	1.03(0.91,1.17)	0.54777
	No WASH	507	6.1	4022(3743,4322)	ref	ref	ref	ref
	WASH	389	5.4	4625(4260,5022)	1.16(1.02,1.31)	0.0115734	1.15(1.02,1.30)	0.0117545
18mo	No IYCF	438	18	2874(2654,3113)	ref	ref	ref	ref
	IYCF	503	21.7	2866(2656,3093)	0.91(0.55,1.49)	0.474604	0.91(0.57,1.48)	0.49685
	No WASH	528	20.1	2785(2594,2990)	ref	ref	ref	ref
	WASH	413	19.9	2982(2735,3253)	1.07(0.65,1.77)	0.482003	1.06(0.65,1.71)	0.545826
N is the number of infants at each visit with a biomarker measurement. P-values are from a tobit regression model of natural log transformed biomarker against SHINE study group. Geometric means (95%CI) exclude infants below the limit of detection. GM, geometric mean; 95%CI, 95% confidence interval; IYCF, infant and young child feeding; WASH, water sanitation, and hygiene
aBeta coefficients and 95%CI are the ratio of biomarker concentrations in IYCF vs non-IYCF and WASH vs non-WASH groups
*statistically significant after correction for multiple testing using the Holm method
