# Supplementary material for: Effects of improved water, sanitation, and hygiene and improved complementary feeding on environmental enteric dysfunction in children in rural Zimbabwe: A cluster-randomized controlled trial
Source: PLoS Negl Trop Dis. 2020 Feb 14;14(2):e0007963. doi: 10.1371/journal.pntd.0007963 (PMC7046282; doi:10.1371/journal.pntd.0007963)
Supplement: S6 Table — (XLSX) [file pntd.0007963.s006.xlsx]

## Sheet: Table 6
S6 Table. Fecal neopterin (nmol/L) concentration by Combined IYCF and WASH arms and follow-up visit among HIV unexposed infants
					Original		Winsorized
	Arm	N	<LOD(%)	GM (95%CI),nmol/L	Beta (95%CI)a	pvalue	Beta (95%CI)a	pvalue
1mo	No IYCF	215	2.3	920(832,1018)	ref	ref	ref	ref
	IYCF	256	1.6	824(746,911)	0.95(0.76,1.19)	0.476103	0.98(0.79,1.21)	0.747938
	No WASH	278	1.4	834(759,916)	ref	ref	ref	ref
	WASH	193	2.6	917(823,1022)	1.01(0.80,1.27)	0.890256	1.00(0.81,1.23)	0.957858
3mo	No IYCF	248	0.8	1333(1221,1455)	ref	ref	ref	ref
	IYCF	268	0.7	1372(1251,1505)	1.03(0.87,1.23)	0.59769	1.03(0.88,1.21)	0.564233
	No WASH	314	0.6	1362(1251,1482)	ref	ref	ref	ref
	WASH	202	1	1339(1216,1475)	0.96(0.80,1.14)	0.503274	0.95(0.81,1.12)	0.388052
6mo	No IYCF	367	0	1282(1189,1381)	ref	ref	ref	ref
	IYCF	445	0.4	1476(1378,1581)	1.11(0.99,1.25)	0.0398029	1.08(0.98,1.19)	0.0594769
	No WASH	486	0.2	1388(1298,1484)	ref	ref	ref	ref
	WASH	326	0.3	1379(1276,1491)	0.99(0.88,1.11)	0.803451	0.97(0.88,1.07)	0.485939
12mo	No IYCF	403	1	880(798,970)	ref	ref	ref	ref
	IYCF	487	1	858(777,946)	0.97(0.82,1.15)	0.698403	0.97(0.83,1.13)	0.573872
	No WASH	505	1.2	837(761,921)	ref	ref	ref	ref
	WASH	385	0.8	909(823,1004)	1.12(0.94,1.32)	0.11578	1.10(0.95,1.29)	0.108685
18mo	No IYCF	437	5.3	399(355,448)	ref	ref	ref	ref
	IYCF	503	7.8	353(318,392)	0.75(0.58,0.98)	0.012	0.76(0.59,0.98)	0.0107525
	No WASH	528	5.1	363(326,404)	ref	ref	ref	ref
	WASH	412	8.5	388(347,435)	0.85(0.65,1.10)	0.157857	0.85(0.66,1.09)	0.145395
N is the number of infants at each visit with a biomarker measurement. P-values are from a tobit regression model of natural log transformed biomarker against SHINE study group. Geometric means (95%CI) exclude infants below the limit of detection. GM, geometric mean; 95%CI, 95% confidence interval; IYCF, infant and young child feeding; WASH, water sanitation, and hygiene
aBeta coefficients and 95%CI are the ratio of biomarker concentrations in IYCF vs non-IYCF and WASH vs non-WASH groups
*statistically significant after correction for multiple testing using the Holm method
