# Supplementary material for: Effects of improved water, sanitation, and hygiene and improved complementary feeding on environmental enteric dysfunction in children in rural Zimbabwe: A cluster-randomized controlled trial
Source: PLoS Negl Trop Dis. 2020 Feb 14;14(2):e0007963. doi: 10.1371/journal.pntd.0007963 (PMC7046282; doi:10.1371/journal.pntd.0007963)
Supplement: S8 Table — (XLSX) [file pntd.0007963.s008.xlsx]

## Sheet: Table 8
S8 Table. Plasma kynurenine (ng/mL) by Combined IYCF and WASH arms and follow-up visit among HIV unexposed infants
					Original		Winsorized
	Arm	N	<LOD(%)	GM (95%CI),ng/mL	Beta (95%CI)a	pvalue	Beta (95%CI)a	pvalue
1mo	No IYCF	301	0	735.8(707.1,765.7)	ref	ref	ref	ref
	IYCF	329	0.3	761.3(733.7,789.9)	1.03(0.97,1.09)	0.434425	1.02(0.97,1.08)	0.411722
	No WASH	372	0.3	744.2(717.3,772.2)	ref	ref	ref	ref
	WASH	258	0	756.0(726.7,786.3)	1.02(0.96,1.08)	0.479569	1.02(0.96,1.07)	0.590804
3mo	No IYCF	338	0.3	606.5(585.5,628.1)	ref	ref	ref	ref
	IYCF	385	0	605.3(586.9,624.3)	1.01(0.96,1.06)	0.84334	1.00(0.96,1.05)	0.860549
	No WASH	430	0.2	597.1(579.5,615.2)	ref	ref	ref	ref
	WASH	293	0	619.0(596.6,642.2)	1.04(0.99,1.10)	0.119259	1.03(0.99,1.08)	0.177517
6mo	No IYCF	381	0.8	490.8(473.5,508.8)	ref	ref	ref	ref
	IYCF	446	0.2	517.1(502.6,532.0)	1.07(1.02,1.12)	0.006*	1.05(1.01,1.10)	0.0308851
	No WASH	481	0.6	503.3(488.7,518.3)	ref	ref	ref	ref
	WASH	346	0.3	507.0(489.4,525.3)	1.02(0.96,1.07)	0.520613	1.01(0.97,1.06)	0.571255
12mo	No IYCF	382	1.3	472.6(456.5,489.2)	ref	ref	ref	ref
	IYCF	454	0.2	458.1(442.8,474.1)	1.00(0.94,1.05)	0.91822	1.01(0.96,1.06)	0.756622
	No WASH	472	0.6	481.4(466.8,496.5)	ref	ref	ref	ref
	WASH	364	0.8	443.7(426.8,461.2)	0.92(0.87,0.97)	0.004*	0.94(0.89,0.98)	0.0104891
N is the number of infants at each visit with a biomarker measurement. P-values are from a tobit regression model of natural log transformed biomarker against SHINE study group. Geometric means (95%CI) exclude infants below the limit of detection. GM, geometric mean; 95%CI, 95% confidence interval; IYCF, infant and young child feeding; WASH, water sanitation, and hygiene
aBeta coefficients and 95%CI are the ratio of biomarker concentrations in IYCF vs non-IYCF and WASH vs non-WASH groups
*statistically significant after correction for multiple testing using the Holm method
