# Supplementary material for: Effects of improved water, sanitation, and hygiene and improved complementary feeding on environmental enteric dysfunction in children in rural Zimbabwe: A cluster-randomized controlled trial
Source: PLoS Negl Trop Dis. 2020 Feb 14;14(2):e0007963. doi: 10.1371/journal.pntd.0007963 (PMC7046282; doi:10.1371/journal.pntd.0007963)
Supplement: S9 Table — (XLSX) [file pntd.0007963.s009.xlsx]

## Sheet: Table 9
S9 Table. Plasma tryptophan (ng/mL) by Combined IYCF and WASH arms and follow-up visit among HIV unexposed infants
				Original		Winsorized
	Arm	N	GM (95%CI),ng/mL	Beta (95%CI)a	pvalue	Beta (95%CI)a	pvalue
1mo	No IYCF	301	13850(13436,14276)	ref	ref	ref	ref
	IYCF	329	14359(13947,14784)	1.04(0.99,1.08)	0.0946972	1.04(1.00,1.08)	0.0551978
	No WASH	372	14002(13612,14404)	ref	ref	ref	ref
	WASH	258	14276(13835,14731)	1.02(0.98,1.07)	0.352754	1.01(0.98,1.06)	0.476904
3mo	No IYCF	338	13674(13232,14131)	ref	ref	ref	ref
	IYCF	385	13520(13181,13869)	0.99(0.95,1.03)	0.594848	0.98(0.95,1.02)	0.269741
	No WASH	430	13391(13011,13783)	ref	ref	ref	ref
	WASH	293	13891(13515,14279)	1.04(1.00,1.09)	0.0678186	1.02(0.99,1.06)	0.187817
6mo	No IYCF	381	11836(11368,12322)	ref	ref	ref	ref
	IYCF	446	11959(11608,12320)	1.01(0.96,1.06)	0.693511	0.99(0.96,1.03)	0.579782
	No WASH	481	11953(11582,12336)	ref	ref	ref	ref
	WASH	346	11831(11378,12302)	0.99(0.94,1.04)	0.609453	0.99(0.96,1.03)	0.636411
12mo	No IYCF	382	10370(9836,10932)	ref	ref	ref	ref
	IYCF	454	10416(10030,10818)	1.00(0.94,1.07)	0.94852	0.99(0.94,1.03)	0.536452
	No WASH	472	10626(10201,11067)	ref	ref	ref	ref
	WASH	364	10104(9614,10620)	0.95(0.89,1.01)	0.089697	0.97(0.92,1.02)	0.175764
N is the number of infants at each visit with a biomarker measurement. P-values are from a tobit regression model of natural log transformed biomarker against SHINE study group. Geometric means (95%CI) exclude infants below the limit of detection. GM, geometric mean; 95%CI, 95% confidence interval; IYCF, infant and young child feeding; WASH, water sanitation, and hygiene
aBeta coefficients and 95%CI are the ratio of biomarker concentrations in IYCF vs non-IYCF and WASH vs non-WASH groups
*statistically significant after correction for multiple testing using the Holm method
