# Supplementary material for: Effects of improved water, sanitation, and hygiene and improved complementary feeding on environmental enteric dysfunction in children in rural Zimbabwe: A cluster-randomized controlled trial
Source: PLoS Negl Trop Dis. 2020 Feb 14;14(2):e0007963. doi: 10.1371/journal.pntd.0007963 (PMC7046282; doi:10.1371/journal.pntd.0007963)
Supplement: S11 Table — (XLSX) [file pntd.0007963.s011.xlsx]

## Sheet: Table 11
S11 Table. Plasma citrulline (ng/mL) concentration by Combined IYCF and WASH arms and follow-up visit among HIV unexposed infants
				Original		Winsorized
	Arm	N	GM (95%CI),ng/mL	Beta (95%CI)a	pvalue	Beta (95%CI)a	pvalue
1mo	No IYCF	301	2803(2689,2921)	ref	ref	ref	ref
	IYCF	329	2803(2695,2916)	1.00(0.95,1.06)	0.982546	0.99(0.94,1.04)	0.66628
	No WASH	372	2803(2695,2916)	ref	ref	ref	ref
	WASH	258	2803(2692,2919)	1.00(0.94,1.06)	0.992293	0.99(0.94,1.04)	0.747571
3mo	No IYCF	338	2697(2590,2809)	ref	ref	ref	ref
	IYCF	385	2608(2516,2703)	0.97(0.92,1.02)	0.23425	0.96(0.92,1.01)	0.124535
	No WASH	430	2601(2511,2693)	ref	ref	ref	ref
	WASH	293	2722(2610,2839)	1.05(0.99,1.11)	0.126719	1.03(0.98,1.08)	0.268793
6mo	No IYCF	381	2684(2575,2797)	ref	ref	ref	ref
	IYCF	446	2894(2789,3002)	1.08(1.02,1.14)	0.0165648	1.06(1.01,1.10)	0.0317328
	No WASH	481	2752(2650,2858)	ref	ref	ref	ref
	WASH	346	28572743,2972)	1.04(0.98,1.10)	0.275727	1.04(0.99,1.09)	0.159659
12mo	No IYCF	382	3113(2955,3277)	ref	ref	ref	ref
	IYCF	454	3265(3149,3385)	1.05(0.99,1.12)	0.152771	1.02(0.97,1.06)	0.515071
	No WASH	472	3282(3162,3407)	ref	ref	ref	ref
	WASH	364	3083(2929,3246)	0.94(0.88,1.00)	0.0590051	0.96(0.92,1.00)	0.0815563
N is the number of infants at each visit with a biomarker measurement. P-values are from a linear regression model of natural log transformed biomarker against SHINE study group fit by generalized estimating equations. GM, geometric mean; 95%CI, 95% confidence interval; IYCF, infant and young child feeding; WASH, water sanitation, and hygiene
aBeta coefficients and 95%CI are the ratio of biomarker concentrations in IYCF vs non-IYCF and WASH vs non-WASH groups
*statistically significant after correction for multiple testing using the Holm method
