# Supplementary material for: Effects of improved water, sanitation, and hygiene and improved complementary feeding on environmental enteric dysfunction in children in rural Zimbabwe: A cluster-randomized controlled trial
Source: PLoS Negl Trop Dis. 2020 Feb 14;14(2):e0007963. doi: 10.1371/journal.pntd.0007963 (PMC7046282; doi:10.1371/journal.pntd.0007963)
Supplement: S12 Table — (XLSX) [file pntd.0007963.s012.xlsx]

## Sheet: Table 12
S12 Table. Fecal regenerating gene 1β (μg/mL) concentration by Combined IYCF and WASH arms and follow-up visit among HIV unexposed infants
					Original		Winsorized
	Arm	N	<LOD(%)	GM (95%CI),μg/mL	Beta (95%CI)a	pvalue	Beta (95%CI)a	pvalue
1mo	No IYCF	205	41.5	37.9(31.6,45.4)	ref	ref	ref	ref
	IYCF	237	42.6	38.1(31.6,46.0)	0.96(0.66,1.4)	0.9034	0.96(0.66,1.38)	0.885406
	No WASH	262	43.5	42.2(35.3,50.4)	ref	ref	ref	ref
	WASH	180	40	32.9(27.2,39.8)	0.96(0.66,1.4)	0.892081	0.97(0.67,1.40)	0.907932
3mo	No IYCF	232	25.9	72.0(60.9,85.1)	ref	ref	ref	ref
	IYCF	255	22	55.5(47.1,65.3)	0.93(0.67,1.28)	0.704805	0.93(0.68,1.28)	0.706666
	No WASH	292	25.7	61.3(52.7,71.2)	ref	ref	ref	ref
	WASH	195	21	64.5(53.4,77.9)	1.22(0.88,1.7)	0.291896	1.23(0.89,1.69)	0.276228
6mo	No IYCF	359	10.6	124.8(112.4,138.4)	ref	ref	ref	ref
	IYCF	437	6.6	126.5(114.9,139.3)	1.16(0.96,1.41)	0.0729195	1.16(0.97,1.39)	0.0638543
	No WASH	478	6.9	121.4(110.9,132.8)	ref	ref	ref	ref
	WASH	318	10.7	132.9(118.5,148.9)	0.95(0.78,1.15)	0.555012	0.96(0.80,1.16)	0.636464
12mo	No IYCF	398	13.6	124.5(111.5,139.0)	ref	ref	ref	ref
	IYCF	484	13	144.9(132.2,159.0)	1.17(0.94,1.44)	0.165456	1.15(0.94,1.41)	0.198338
	No WASH	499	14.6	130.8(118.6,144.3)	ref	ref	ref	ref
	WASH	383	11.5	141.4(127.5,156.7)	1.21(0.98,1.49)	0.0971759	1.18(0.96,1.46)	0.127408
18mo	No IYCF	426	28.2	132.3(116.5,150.3)	ref	ref	ref	ref
	IYCF	484	32	141.0(123.6,160.8)	0.87(0.64,1.20)	0.591304	0.87(0.64,1.20)	0.593445
	No WASH	502	31.7	131.3(115.2,149.7)	ref	ref	ref	ref
	WASH	408	28.4	143.4(126.3,162.8)	1.25(0.91,1.71)	0.38238	1.23(0.90,1.69)	0.400413
N is the number of infants at each visit with a biomarker measurement. P-values are from a tobit regression model of natural log transformed biomarker against SHINE study group. Geometric means (95%CI) exclude infants below the limit of detection. GM, geometric mean; 95%CI, 95% confidence interval; IYCF, infant and young child feeding; WASH, water sanitation, and hygiene
aBeta coefficients and 95%CI are the ratio of biomarker concentrations in IYCF vs non-IYCF and WASH vs non-WASH groups
*statistically significant after correction for multiple testing using the Holm method
