# Supplementary material for: Effects of improved water, sanitation, and hygiene and improved complementary feeding on environmental enteric dysfunction in children in rural Zimbabwe: A cluster-randomized controlled trial
Source: PLoS Negl Trop Dis. 2020 Feb 14;14(2):e0007963. doi: 10.1371/journal.pntd.0007963 (PMC7046282; doi:10.1371/journal.pntd.0007963)
Supplement: S14 Table — (XLSX) [file pntd.0007963.s014.xlsx]

## Sheet: Table 14
S14 Table. Plasma C-reative protein (mg/L) concentration by Combined IYCF and WASH arms and follow-up visit among HIV unexposed infants
					Original		Winsorized
	Arm	N	<LOD(%)	GM (95%CI),mg/L	Beta (95%CI)a	pvalue	Beta (95%CI)a	pvalue
1mo	No IYCF	320	7.5	0.51(0.40,0.64)	ref	ref	ref	ref
	IYCF	342	5.6	0.50(0.41,0.62)	1.10(0.78,1.55)	0.556203	1.12(0.81,1.56)	0.439088
	No WASH	388	6.2	0.50(0.40,0.61)	ref	ref	ref	ref
	WASH	274	6.9	0.52(0.41,0.66)	1.00(0.71,1.43)	0.987177	1.01(0.72,1.40)	0.957229
3mo	No IYCF	354	1.4	0.95(0.78,1.17)	ref	ref	ref	ref
	IYCF	415	1.2	0.99(0.82,1.19)	1.04(0.78,1.40)	0.758782	0.99(0.75,1.30)	0.925718
	No WASH	462	0.9	0.92(0.77,1.10)	ref	ref	ref	ref
	WASH	307	2	1.05(0.84,1.32)	1.08(0.80,1.45)	0.60883	1.07(0.81,1.41)	0.623739
6mo	No IYCF	407	2.2	0.82(0.68,0.98)	ref	ref	ref	ref
	IYCF	479	2.5	1.05(0.89,1.23)	1.25(0.97,1.62)	0.056231	1.25(0.98,1.60)	0.0378128
	No WASH	514	2.5	0.96(0.82,1.13)	ref	ref	ref	ref
	WASH	372	2.2	0.90(0.75,1.08)	0.95(0.74,1.24)	0.691064	0.97(0.75,1.24)	0.755531
12mo	No IYCF	412	1.2	1.03(0.86,1.22)	ref	ref	ref	ref
	IYCF	483	2.1	1.01(0.86,1.19)	0.94(0.73,1.22)	0.646965	0.94(0.74,1.20)	0.605853
	No WASH	507	1.6	1.14(0.98,1.34)	ref	ref	ref	ref
	WASH	388	1.8	0.87(0.73,1.05)	0.76(0.59,0.98)	0.0305486	0.75(0.59,0.96)	0.0185768
18mo	No IYCF	470	16.8	1.51(1.26,1.79)	ref	ref	ref	ref
	IYCF	527	17.8	1.17(0.97,1.40)	0.75(0.52,1.09)	0.18679	0.77(0.53,1.10)	0.204883
	No WASH	574	18.3	1.49(1.26,1.76)	ref	ref	ref	ref
	WASH	423	16.1	1.12(0.92,1.35)	0.90(0.62,1.31)	0.630304	0.92(0.64,1.33)	0.701958
N is the number of infants at each visit with a biomarker measurement. P-values are from a tobit regression model of natural log transformed biomarker against SHINE study group. Geometric means (95%CI) exclude infants below the limit of detection. GM, geometric mean; 95%CI, 95% confidence interval; IYCF, infant and young child feeding; WASH, water sanitation, and hygiene
aBeta coefficients and 95%CI are the ratio of biomarker concentrations in IYCF vs non-IYCF and WASH vs non-WASH groups
*statistically significant after correction for multiple testing using the Holm method
