# Supplementary material for: Effects of improved water, sanitation, and hygiene and improved complementary feeding on environmental enteric dysfunction in children in rural Zimbabwe: A cluster-randomized controlled trial
Source: PLoS Negl Trop Dis. 2020 Feb 14;14(2):e0007963. doi: 10.1371/journal.pntd.0007963 (PMC7046282; doi:10.1371/journal.pntd.0007963)
Supplement: S15 Table — (XLSX) [file pntd.0007963.s015.xlsx]

## Sheet: Table 15
S15 Table. Plasma insulin-like growth factor 1 (ng/mL) concentration by Combined IYCF and WASH arms and follow-up visit among HIV unexposed infants
					Original		Winsorized
	Arm	N	<LOD(%)	GM (95%CI),ng/mL	Beta (95%CI)a	pvalue	Beta (95%CI)a	pvalue
1mo	No IYCF	319	1.3	27.9(25.8,29.9)	ref	ref	ref	ref
	IYCF	341	2.3	27.9(26.1,29.9)	0.98(0.88,1.09)	0.699088	0.98(0.89,1.09)	0.72829
	No WASH	386	2.3	27.6(25.8,29.5)	ref	ref	ref	ref
	WASH	274	1.1	28.2(26.2,30.4)	1.06(0.94,1.18)	0.333683	1.04(0.94,1.15)	0.422485
3mo	No IYCF	354	0.8	24.2(22.7,25.7)	ref	ref	ref	ref
	IYCF	413	2.2	22.7(21.4,24.1)	0.91(0.83,1.00)	0.0305053	0.91(0.84,0.99)	0.0124449
	No WASH	461	1.1	24.2(23.0,25.5)	ref	ref	ref	ref
	WASH	306	2.3	22.2(20.6,23.9)	0.89(0.81,0.98)	0.012*	0.90(0.83,0.99)	0.0109974
6mo	No IYCF	407	3.2	19.5(18.5,20.7)	ref	ref	ref	ref
	IYCF	479	3.1	18.9(17.9,19.9)	0.97(0.88,1.06)	0.403253	0.97(0.89,1.05)	0.374256
	No WASH	514	3.7	18.9(18.0,19.9)	ref	ref	ref	ref
	WASH	372	2.4	19.5(18.3,20.8)	1.06(0.97,1.16)	0.116964	1.06(0.97,1.15)	0.0981745
12mo	No IYCF	412	1.5	18.0(17.0,19.1)	ref	ref	ref	ref
	IYCF	483	3.5	18.5(17.5,19.5)	0.98(0.90,1.07)	0.615264	0.98(0.91,1.06)	0.596312
	No WASH	507	3	18.0(17.1,18.9)	ref	ref	ref	ref
	WASH	388	2.1	18.6(17.6,19.7)	1.06(0.97,1.15)	0.176821	1.05(0.96,1.13)	0.211803
18mo	No IYCF	470	0.4	19.1(18.0,20.3)	ref	ref	ref	ref
	IYCF	527	1.7	18.8(17.8,19.9)	0.96(0.88,1.04)	0.310736	0.96(0.89,1.04)	0.298631
	No WASH	574	1.2	17.9(16.9,19.0)	ref	ref	ref	ref
	WASH	423	0.9	20.4(19.3,21.7)	1.15(1.05,1.25)	0.002*	1.13(1.05,1.23)	0.00099571
N is the number of infants at each visit with a biomarker measurement. P-values are from a tobit regression model of natural log transformed biomarker against SHINE study group. Geometric means (95%CI) exclude infants below the limit of detection. GM, geometric mean; 95%CI, 95% confidence interval; IYCF, infant and young child feeding; WASH, water sanitation, and hygiene
aBeta coefficients and 95%CI are the ratio of biomarker concentrations in IYCF vs non-IYCF and WASH vs non-WASH groups
*statistically significant after correction for multiple testing using the Holm method
