# Supplementary material for: Effects of improved water, sanitation, and hygiene and improved complementary feeding on environmental enteric dysfunction in children in rural Zimbabwe: A cluster-randomized controlled trial
Source: PLoS Negl Trop Dis. 2020 Feb 14;14(2):e0007963. doi: 10.1371/journal.pntd.0007963 (PMC7046282; doi:10.1371/journal.pntd.0007963)
Supplement: S16 Table — (XLSX) [file pntd.0007963.s016.xlsx]

## Sheet: Table 16
S16 Table. Kosek EE score by Combined IYCF and WASH arms and follow-up visit among HIV unexposed infants
				Original		Winsorized
	Arm	N	Mean (95%CI)	Beta (95%CI)a	pvalue	Beta (95%CI)a	pvalue
1mo	No IYCF	212	6.60(6.32,6.89)	ref	ref	ref	ref
	IYCF	251	6.61(6.34,6.87)	0.01(-0.41,0.42)	0.978352	0.01(-0.39,0.42)	0.942742
	No WASH	275	6.71(6.46,6.95)	ref	ref	ref	ref
	WASH	188	6.46(6.15,6.78)	-0.24(-0.67,0.18)	0.264087	-0.22(-0.63,0.19)	0.293612
3mo	No IYCF	245	7.28(7.04,7.52)	ref	ref	ref	ref
	IYCF	265	7.21(6.96,7.45)	-0.07(-0.41,0.27)	0.669208	-0.07(-0.37,0.24)	0.676136
	No WASH	310	7.23(7.01,7.45)	ref	ref	ref	ref
	WASH	200	7.26(6.99,7.53)	0.03(-0.33,0.38)	0.878511	0.00(-0.32,0.33)	0.995344
6mo	No IYCF	366	6.91(6.71,7.10)	ref	ref	ref	ref
	IYCF	444	7.06(6.89,7.23)	0.15(-0.14,0.44)	0.306519	0.12(-0.15,0.38)	0.389325
	No WASH	485	7.02(6.86,7.19)	ref	ref	ref	ref
	WASH	325	6.94(6.74,7.14)	-0.08(-0.38,0.21)	0.578624	-0.07(-0.34,0.21)	0.635459
12mo	No IYCF	402	6.03(5.84,6.22)	ref	ref	ref	ref
	IYCF	485	6.14(5.96,6.31)	0.11(-0.18,0.39)	0.461564	0.10(-0.17,0.37)	0.476426
	No WASH	503	5.96(5.79,6.13)	ref	ref	ref	ref
	WASH	384	6.26(6.07,6.44)	0.29(0.02,0.57)	0.0327632	0.26(-0.01,0.52)	0.0550768
18mo	No IYCF	436	4.76(4.58,4.95)	ref	ref	ref	ref
	IYCF	503	4.65(4.47,4.83)	-0.11(-0.34,0.12)	0.363358	-0.15(-0.37,0.07)	0.189596
	No WASH	528	4.71(4.53,4.88)	ref	ref	ref	ref
	WASH	411	4.70(4.51,4.89)	-0.01(-0.24,0.23)	0.962237	-0.03(-0.26,0.20)	0.8168
N is the number of infants at each visit with a biomarker measurement. P-values are from a tobit regression model of natural log transformed biomarker against SHINE study group. Geometric means (95%CI) exclude infants below the limit of detection. 95%CI, 95% confidence interval; IYCF, infant and young child feeding; WASH, water sanitation, and hygiene
aBeta coefficients and 95%CI are the difference in EE score between IYCF vs non-IYCF and WASH vs non-WASH groups
*statistically significant after correction for multiple testing using the Holm method
