# Supplementary material for: Effects of improved water, sanitation, and hygiene and improved complementary feeding on environmental enteric dysfunction in children in rural Zimbabwe: A cluster-randomized controlled trial
Source: PLoS Negl Trop Dis. 2020 Feb 14;14(2):e0007963. doi: 10.1371/journal.pntd.0007963 (PMC7046282; doi:10.1371/journal.pntd.0007963)
Supplement: S17 Table — (XLSX) [file pntd.0007963.s017.xlsx]

## Sheet: Table 17
S17 Table. Lactulose:Mannitol Ratio by Combined IYCF and WASH arms and follow-up visit among HIV unexposed infants
					Original		Winsorized
	Arm	N	<LOD(%)	Mean (95%CI)	Beta (95%CI)a	pvalue	Beta (95%CI)a	pvalue
3mo	No IYCF	269	0	0.8(0.7,0.9)	ref	ref	ref	ref
	IYCF	324	0.9	0.9(0.8,1.0)	1.11(0.90,1.35)	0.330403	1.10(0.91,1.32)	0.339314
	No WASH	342	0.6	0.9(0.8,1.0)	ref	ref	ref	ref
	WASH	251	0.4	0.8(0.7,1.0)	0.97(0.79,1.19)	0.796151	0.98(0.81,1.19)	0.834925
6mo	No IYCF	292	0.3	0.7(0.6,0.8)	ref	ref	ref	ref
	IYCF	329	0	0.8(0.7,0.9)	1.18(0.97,1.43)	0.0904568	1.16(0.98,1.39)	0.0790106
	No WASH	345	0	0.8(0.7,0.9)	ref	ref	ref	ref
	WASH	276	0.4	0.7(0.7,0.9)	0.97(0.80,1.18)	0.76463	0.97(0.82,1.16)	0.776826
12mo	No IYCF	295	2.7	0.9(0.7,1.0)	ref	ref	ref	ref
	IYCF	295	3.7	0.8(0.7,0.9)	0.90(0.70,1.15)	0.347452	0.90(0.71,1.13)	0.283875
	No WASH	342	2.6	0.8(0.7,1.0)	ref	ref	ref	ref
	WASH	248	4	0.8(0.7,1.0)	0.93(0.72,1.20)	0.539178	0.89(0.70,1.13)	0.290607
18mo	No IYCF	337	1.2	0.5(0.4,0.6)	ref	ref	ref	ref
	IYCF	360	1.1	0.4(0.4,0.5)	0.90(0.75,1.07)	0.224966	0.93(0.79,1.09)	0.359243
	No WASH	389	1.3	0.5(0.4,0.5)	ref	ref	ref	ref
	WASH	308	1	0.4(0.4,0.5)	0.90(0.75,1.07)	0.219663	0.94(0.80,1.11)	0.448569
N is the number of infants at each visit with a biomarker measurement. P-values are from a tobit regression model of natural log transformed biomarker against SHINE study group. Geometric means (95%CI) exclude infants below the limit of detection. GM, geometric mean; 95%CI, 95% confidence interval; IYCF, infant and young child feeding; WASH, water sanitation, and hygiene
aBeta coefficients and 95%CI are the ratio of biomarker concentrations in IYCF vs non-IYCF and WASH vs non-WASH groups
*statistically significant after correction for multiple testing using the Holm method
